# Supplementary material for: True Prevalence and Seroprevalence of Piroplasmosis in Horses in Southwestern Europe
Source: Animals (Basel). 2025 Jul 11;15(14):2047. doi: 10.3390/ani15142047 (PMC12291708; doi:10.3390/ani15142047)
Supplement: Supplementary file 1 [file animals-15-02047-s001.zip]

Archive with 1 entries (1 files):
- animals-3718054-supplementary.pdf
